# Supplementary material for: Incidence and Risk Factors for Acute Kidney Injury during the Treatment of Methicillin-Sensitive Staphylococcus aureus Infections with Cloxacillin Based Antibiotic Regimens: A French Retrospective Study
Source: J Clin Med. 2021 Jun 12;10(12):2603. doi: 10.3390/jcm10122603 (PMC8231553; doi:10.3390/jcm10122603)
Supplement: Supplementary file 1 [file jcm-10-02603-s001.zip]

Archive with 1 entries (1 files):
- jcm-1234677-supplementary.pdf
